# Supplementary material for: Intrarectal Capsazepine Administration Modulates Colonic Mucosal Health in Mice
Source: Int J Mol Sci. 2022 Aug 24;23(17):9577. doi: 10.3390/ijms23179577 (PMC9455796; doi:10.3390/ijms23179577)
Supplement: Supplementary file 1 [file ijms-23-09577-s001.zip]

Archive with 1 entries (1 files):
- ijms-1812823-supplementary.pdf
